# Supplementary material for: CYP76BK1 orthologs catalyze furan and lactone ring formation in clerodane diterpenoids across the mint family
Source: Plant J. Author manuscript; Available in PMC 2025 Feb 10. (PMC11808559; doi:10.1111/tpj.17031)
Supplement: Supplementary tables — Table S1. Reference sequences for phylogenies Table S2. List of mint transcriptomes analyzed along with species abbreviations and subfamily. Table S3. GenBank accession numbers for genes cloned in this study. Table S4. Plant material sources. Table S5. List primers used in this study. Table S6. Genomes used in syntenic analysis and BUSCOa scores. [file NIHMS2031676-supplement-Supplementary_tables.xlsx]

## Sheet: Table S1
Supplementary Table S1: Reference Sequences for phylogenies
Sequence Name	Accession
CYP701A3	NP_197962.1
CYP706B1	NP_001316976.1
CYP82G1	NP_189154.1
CYP736A1	AAL66194.1
CYP93E1	BAE94181.1
CYP705A1	NP_193268.3
CYP71AP1	XP_052301890.1
CYP71BL1	NP_001413465.1
CYP71AL1	AAS92622.1
CYP71D381	AMZ03386.1
CYP71AH1	NP_001312202.1
CYP71AZ1	D2CGS0.1
CYP76AE2	AQY76213.1
CYP76M15	ACG42704.1
CYP76C1	NP_850439.1
CYP76F1	CAB56741.1
VacCYP76BK1	A0A2K9RG08.1
CYP76AK6	A0A1D8QMD1.1
CYP76AH1	S4UX02.1
CYP76AH39	QMS79243.1
CYP76AH15	AMZ03402.1

## Sheet: Table S2
Supplementary Table S2. List of mint transcriptomes analyzed along with species abbreviations and subfamily.
phylogeny Code	Species	Subfamily	Reference
AGFO	Agastache foeniculum (Pursh) Kuntze	Nepetoideae	https://doi.org/10.1093/gbe/evz239
AJRE	Ajuga reptans L.	Ajugoideae	https://doi.org/10.1093/gbe/evz239
BAPS	Ballota pseudodictamnus (L.) Benth.	Lamioideae	https://doi.org/10.1093/gbe/evz239
BEOF	Betonica officinalis L. [syn. Stachys officinalis (L.) Trevis.]	Lamioideae	https://doi.org/10.1093/gbe/evz239
CAAM	Callicarpa americana L.	Callicarpoideae	https://doi.org/10.1093/gbe/evz239
CLBU	Clerodendrum bungei Steud.	Ajugoideae	https://doi.org/10.1093/gbe/evz239
COCA	Collinsonia canadensis L.	Nepetoideae	https://doi.org/10.1093/gbe/evz239
COPY	Cornutia pyramidata L.	Symphorematoideae	https://doi.org/10.1093/gbe/evz239
COTO	Congea tomentosa Roxb.	Premnoideae	https://doi.org/10.1093/gbe/evz239
GLHE	Glechoma hederacea L.	Nepetoideae	https://doi.org/10.1093/gbe/evz239
GMPH	Gmelina philippensis Cham.	Premnoideae	https://doi.org/10.1093/gbe/evz239
HOSA	Holmskioldia sanguinea Retz.	Scutellarioideae	https://doi.org/10.1093/gbe/evz239
HYOF	Hyssopus officinalis L.	Nepetoideae	https://doi.org/10.1093/gbe/evz239
HYSU	Hyptis suaveolens (L.) Poit.	Nepetoideae	https://doi.org/10.1093/gbe/evz239
LAAL	Lamium album L.	Lamioideae	https://doi.org/10.1093/gbe/evz239
LAAN	Lavandula angustifolia Mill.	Nepetoideae	https://doi.org/10.1093/gbe/evz239
LECA	Leonurus cardiaca L.	Lamioideae	https://doi.org/10.1093/gbe/evz239
LELE	Leonotis leonurus (L.) R.Br.	Lamioideae	https://doi.org/10.1093/gbe/evz239
LYAM	Lycopus americanus Muhl. ex W.P.C.Barton	Nepetoideae	https://doi.org/10.1093/gbe/evz239
MAVU	Marrubium vulgare L.	Lamioideae	https://doi.org/10.1093/gbe/evz239
MEOF	Melissa officinalis L.	Nepetoideae	https://doi.org/10.1093/gbe/evz239
MEPI	Mentha × piperita L.	Nepetoideae	https://doi.org/10.1093/gbe/evz239
MESP	Mentha spicata L.	Nepetoideae	https://doi.org/10.1093/gbe/evz239
MODI	Monarda didyma L.	Nepetoideae	https://doi.org/10.1093/gbe/evz239
NECA	Nepeta cataria L.	Nepetoideae	https://doi.org/10.1093/gbe/evz239
NEMU	Nepeta mussinii Spreng. ex Henckel.	Nepetoideae	https://doi.org/10.1093/gbe/evz239
OCBA	Ocimum basilicum L.	Nepetoideae	https://doi.org/10.1093/gbe/evz239
ORMA	Origanum majorana L.	Nepetoideae	https://doi.org/10.1093/gbe/evz239
ORVU	Origanum vulgare L.	Nepetoideae	https://doi.org/10.1093/gbe/evz239
PEAT	Perilla frutescens (L.) Britton	Nepetoideae	https://doi.org/10.1093/gbe/evz239
PEBA	Perovskia atriplicifolia Benth.	Peronematoideae	https://doi.org/10.1093/gbe/evz239
PEFR	Petraeovitex bambusetorum King & Gamble	Nepetoideae	https://doi.org/10.1093/gbe/evz239
PHFR	Phlomis fruticosa L.	Lamioideae	https://doi.org/10.1093/gbe/evz239
PLBA	Plectranthus barbatus Andrews	Nepetoideae	https://doi.org/10.1093/gbe/evz239
POCA	Pogostemon cablin (Blanco) Benth.	Lamioideae	https://doi.org/10.1093/gbe/evz239
PRMI	Premna microphylla Turcz.	Premnoideae	https://doi.org/10.1093/gbe/evz239
PRLA	Prostanthera lasianthos Labill.	Prostantheroideae	https://doi.org/10.1093/gbe/evz239
PRVU	Prunella vulgaris L.	Nepetoideae	https://doi.org/10.1093/gbe/evz239
ROOF	Rosmarinus officinalis L.	Nepetoideae	https://doi.org/10.1093/gbe/evz239
ROMY	Rotheca myricoides (Hochst.) Steane & Mabb.	Ajugoideae	https://doi.org/10.1093/gbe/evz239
SAHI	Salvia hispanica L.	Nepetoideae	https://doi.org/10.1093/gbe/evz239
SAOF	Salvia officinalis L.	Nepetoideae	https://doi.org/10.1093/gbe/evz239
SCBA	Scutellaria baicalensis Georgi	Scutellarioideae	https://doi.org/10.1093/gbe/evz239
TEGR	Tectona grandis L.f.	Tectonoideae	https://doi.org/10.1093/gbe/evz239
TECA	Teucrium canadense L.	Ajugoideae	https://doi.org/10.1093/gbe/evz239
THVU	Thymus vulgaris L.	Nepetoideae	https://doi.org/10.1093/gbe/evz239
VIAG	Vitex agnus-castus L.	Viticoideae	https://doi.org/10.1093/gbe/evz239
WEFR	Westringia fruticosa (Willd.) Druce	Prostantheroideae	https://doi.org/10.1093/gbe/evz239
		NOTE: This is exact copy of Table S1 from https://doi.org/10.1093/gbe/evz239 which is where data sourced
Taxon	Sample type	Family	Subfamily	Tribe Subtribe	No. representative transcripts	NCBI SRA BioProject ID	NCBI SRA BioSample ID
Agastache foeniculum (Pursh) Kuntze	Ingroup	Lamiaceae	Nepetoideae	Mentheae Nepetinae	47576	PRJNA359989	SAMN06200282
Ajuga reptans L.	Ingroup	Lamiaceae	Ajugoideae		55228	PRJNA359989	SAMN06200283
Aureolaria pectinata (Nutt.) Pennell	Outgroup	Orobanchaceae			98297	PRJNA359989	SAMN06200284
Ballota pseudodictamnus (L.) Benth.	Ingroup	Lamiaceae	Lamioideae	Marrubieae	63783	PRJNA359989	SAMN06200285
Betonica officinalis L. [syn. Stachys officinalis (L.) Trevis.]	Ingroup	Lamiaceae	Lamioideae	Incertae sedis	109376	PRJNA359989	SAMN06200328
Callicarpa americana L.	Ingroup	Lamiaceae	Callicarpoideae		67235	PRJNA359989	SAMN06200286
Clerodendrum bungei Steud.	Ingroup	Lamiaceae	Ajugoideae		66378	PRJNA359989	SAMN06200287
Collinsonia canadensis L.	Ingroup	Lamiaceae	Nepetoideae	Elsholtzieae	77783	PRJNA359989	SAMN06200288
Congea tomentosa Roxb.	Ingroup	Lamiaceae	Symphorematoideae		66008	PRJNA359989	SAMN06200289
Cornutia pyramidata L.	Ingroup	Lamiaceae	Premnoideae		122756	PRJNA359989	SAMN06200290
Glechoma hederacea L.	Ingroup	Lamiaceae	Nepetoideae	Mentheae Nepetinae	63353	PRJNA359989	SAMN06200291
Gmelina philippensis Cham.	Ingroup	Lamiaceae	Premnoideae		53380	PRJNA359989	SAMN06200292
Holmskioldia sanguinea Retz.	Ingroup	Lamiaceae	Scutellarioideae		65734	PRJNA359989	SAMN06200293
Hyptis suaveolens (L.) Poit.	Ingroup	Lamiaceae	Nepetoideae	Ocimeae Hyptidinae	55854	PRJNA359989	SAMN06200294
Hyssopus officinalis L.	Ingroup	Lamiaceae	Nepetoideae	Mentheae Nepetinae	54491	PRJNA359989	SAMN06200295
Lamium album L.	Ingroup	Lamiaceae	Lamioideae	Lamieae	57501	PRJNA359989	SAMN06200296
Lancea tibetica Hook.f. & Thomson	Outgroup	Mazaceae			60857	PRJNA359989	SAMN06200297
Lavandula angustifolia Mill.	Ingroup	Lamiaceae	Nepetoideae	Ocimeae Lavandulinae	66532	PRJNA359989	SAMN06200298
Leonotis leonurus (L.) R.Br.	Ingroup	Lamiaceae	Lamioideae	Leucadeae	51581	PRJNA359989	SAMN06200299
Leonurus cardiaca L.	Ingroup	Lamiaceae	Lamioideae	Leonureae	46211	PRJNA359989	SAMN06200300
Lycopus americanus Muhl. ex W.P.C.Barton	Ingroup	Lamiaceae	Nepetoideae	Mentheae Lycopinae	60166	PRJNA359989	SAMN06200301
Marrubium vulgare L.	Ingroup	Lamiaceae	Lamioideae	Marrubieae	49475	PRJNA359989	SAMN06200302
Melissa officinalis L.	Ingroup	Lamiaceae	Nepetoideae	Mentheae Salviinae	39690	PRJNA359989	SAMN06200303
Mentha × piperita L.	Ingroup	Lamiaceae	Nepetoideae	Mentheae Menthinae	55713	PRJNA359989	SAMN06200304
Mentha spicata L.	Ingroup	Lamiaceae	Nepetoideae	Mentheae Menthinae	60676	PRJNA359989	SAMN06200305
Monarda didyma L.	Ingroup	Lamiaceae	Nepetoideae	Mentheae Menthinae	43828	PRJNA359989	SAMN06200306
Nepeta cataria L.	Ingroup	Lamiaceae	Nepetoideae	Mentheae Nepetinae	47098	PRJNA359989	SAMN06200307
Nepeta mussinii Spreng. ex Henckel.	Ingroup	Lamiaceae	Nepetoideae	Mentheae Nepetinae	46999	PRJNA359989	SAMN06200308
Ocimum basilicum L.	Ingroup	Lamiaceae	Nepetoideae	Ocimeae Ociminae	68619	PRJNA359989	SAMN06200309
Origanum majorana L.	Ingroup	Lamiaceae	Nepetoideae	Mentheae Menthinae	72999	PRJNA359989	SAMN06200310
Origanum vulgare L.	Ingroup	Lamiaceae	Nepetoideae	Mentheae Menthinae	52505	PRJNA359989	SAMN06200311
Paulownia tomentosa (Thunb.) Steud.	Outgroup	Paulowniaceae			84649	PRJNA359989	SAMN06200312
Perilla frutescens (L.) Britton	Ingroup	Lamiaceae	Nepetoideae	Elsholtzieae	56682	PRJNA359989	SAMN06200313
Perovskia atriplicifolia Benth.	Ingroup	Lamiaceae	Nepetoideae	Mentheae Salviinae	53727	PRJNA359989	SAMN06200314
Petraeovitex bambusetorum King & Gamble	Ingroup	Lamiaceae	Peronematoideae		68270	PRJNA359989	SAMN06200315
Petrea volubilis L.	Outgroup	Verbenaceae			86434	PRJNA359989	SAMN06200316
Phlomis fruticosa L.	Ingroup	Lamiaceae	Lamioideae	Phlomideae	83318	PRJNA359989	SAMN06200317
Plectranthus barbatus Andrews	Ingroup	Lamiaceae	Nepetoideae	Ocimeae Plectranthinae	66791	PRJNA359989	SAMN06200318
Pogostemon cablin (Blanco) Benth.	Ingroup	Lamiaceae	Lamioideae	Pogostemoneae	63803	PRJNA359989	SAMN06200319
Premna microphylla Turcz.	Ingroup	Lamiaceae	Premnoideae		68985	PRJNA359989	SAMN06200320
Prostanthera lasianthos Labill.	Ingroup	Lamiaceae	Prostantheroideae	Westringeae	74746	PRJNA359989	SAMN06200321
Prunella vulgaris L.	Ingroup	Lamiaceae	Nepetoideae	Mentheae Prunellinae	81302	PRJNA359989	SAMN06200322
Rosmarinus officinalis L.	Ingroup	Lamiaceae	Nepetoideae	Mentheae Salviinae	56082	PRJNA359989	SAMN06200323
Rotheca myricoides (Hochst.) Steane & Mabb.	Ingroup	Lamiaceae	Ajugoideae		96186	PRJNA359989	SAMN06200324
Salvia hispanica L.	Ingroup	Lamiaceae	Nepetoideae	Mentheae Salviinae	48634	PRJNA359989	SAMN06200325
Salvia officinalis L.	Ingroup	Lamiaceae	Nepetoideae	Mentheae Salviinae	50293	PRJNA359989	SAMN06200326
Scutellaria baicalensis Georgi	Ingroup	Lamiaceae	Scutellarioideae		47546	PRJNA359989	SAMN06200327
Tectona grandis L.f.	Ingroup	Lamiaceae	Tectonoideae		58369	PRJNA359989	SAMN06200329
Teucrium canadense L.	Ingroup	Lamiaceae	Ajugoideae		56689	PRJNA359989	SAMN06200330
Thymus vulgaris L.	Ingroup	Lamiaceae	Nepetoideae	Mentheae Menthinae	72656	PRJNA359989	SAMN06200331
Vitex agnus-castus L.	Ingroup	Lamiaceae	Viticoideae		64784	PRJNA359989	SAMN06200332
Westringia fruticosa (Willd.) Druce	Ingroup	Lamiaceae	Prostantheroideae	Westringeae	60179	PRJNA359989	SAMN06200333

## Sheet: Table S3
Supplementary Table S3. GenBank accession numbers for genes cloned in this study.
Gene name	Accession #
CamCYP82D365	OQ675287
CamCYP71D719	OQ675289
CamCYP71AT245	OQ675278
CamCYP76AH62	OQ675281
CamCYP76AH63	OQ675282
CamCYP76S79	OQ675279
CamCYP76A133	OQ675294
ArCYP76BK1	OQ675304
CamCYP76BK1	OQ675305
CbCYP76BK1	OQ675306
HsCYP76BK1	OQ675307
PbCYP76BK1	OQ675308
SbaiCYP76BK1	OQ675309
TchCYP76BK1	OQ675310
ArCYP76A134	OQ675311
ArCYP76S78	OQ675312
ArCYP76AH20	OQ675313
ArCYP76AH60	OQ675314
ArCYP76B128	OQ675315
ArCYP76BV1	OQ675316

## Sheet: TableS4
Supplementary Table S4: Plant material sources
Species	Location	Website
Ajuga reptans	Pixies Gardens	www.pixiesgardens.com
Callicarpa americana	Nativ Nurseries	www.nativnurseries.com
Clerodendrum bungei	Aloha Tropicals	https://alohatropicals.com/
Cornutia pyramidata	Kartuz Greenhouses	http://www.kartuz.com/
Holmskioldia sanguinea	Kartuz Greenhouses	http://www.kartuz.com/
Petraeovitex bambusetorum	Accents For Home And Garden	https://www.accentsforhomeandgarden.com/
Scutellaria baicalensis	Sow Exotic	http://www.sowexotic.com/
Teucrium chamaedrys	Beal Botanical Gardens (Michigan State University)	https://bealbotanicalgarden.msu.edu/

## Sheet: TableS5
Supplementary Table S5. List primers used in this study.
Name	Primer direction	Primer sequence
CpCYP76BK1	F	ATGGATTCATCTACGCTAGTC
	R	TCATGCAGTCTCAATGGGA
CbCYP76BK1	F	ATGGATTTCTCAGCAATTGTCATTGCTGC
	R	TCACACCTTTATTGGAACAGCCTTAAGG
HsCYP76BK1	F	ATGGATTTCTCTTCACTTGTCATTGTTG
	R	TCATGTCTTGATTGGAATAGCCTTGAG
PbCYP76BK1	F	ATGAACAAGAAACAGTTGGAAAAAAGAATGG
	R	TCATGTCTTTATTGGAATAGCCTTGAGGG
SbaiCYP76BK1	F	ATGGATTTCACTTCACTTGTCATAGT
	R	TCATGTCTTGACTGGAATAGCCTT
TchCYP76BK1	F	ATGGATTTATCCACAGTCGCCATTGC
	R
CamCYP76BK1	F	CAATACTAAAAATGGATTTCTTTGCACTTGT
	R	CAATAGCTTCATGCCTTTATTGGAAT
ArCYP76BK1	F	ATGGAACTGTCCACAGTTGTA
	R	TCGATCATCCCTTAATTGGAATAGC
ArCYP76AH20	F	ATGGATAACTATGCAATTTTCATTGCTCTG
	R	TCAACACTTGAATGGAATAGCCCTG
ArCYP76AH60	F	ATGGATCTGAATACAATTTTGATTGCTGTTG
	R	TCATTTCTTGATCGGAAAAGCCTTGAG
ArCYP76B128	F	ATGGATTTCCTCACCATTATCCTTGGA
	R	CTAGAGGGCGATGGGCACAG
ArCYP76S78	F	ATGTACACTTTTATCTCGATGGATTTTCTCAC
	R	TTACAATTTCACTGGAACTGCCTTGAG
ArCYP76A134	F	GAGGAGCTAAAACTTCCACTCTAAAC
	R	CCGCTCCCTTGGTAACAAATTCCTT
ArCYP76BV1	F	TGCTGTTATCCTCTGTATTCATTT
	R	CACACATGTACACCTTCCATTCC
CYP76AH62	F	GGAAGAACTAAATGGATCTCTATG
	R	ATAATCAGGGCCTAATTGGAATAATCC
CYP76AH63	F	GGAAGAACTAAATGGATCTCTATG
	R	CATTTCATAAAATCAGGGCCTAATTGG
CYP76A133	F	ATGGCGTGGCTTCATT
	R	TTATTTTCGTTCTCTTGGAACTG
CYP71D719	F	ATGGAGTTTGAGTTTCCATCAACAC
	R	TCATTTAACCTGCTGCAAAGGT
CYP82D365	F	ATGGAACTCAGCTATGTCATT
	R	CTAATAAAGATTAGGAGATAGTCTTGG
CYP76S80	F	ATGAATCCAAACTCCGAAAGAAAAAC
	R	GCATCTAAATTTCAGGATTCACTGCC
CYP71AT245	F	ATGATTCCTCTGATATTATTAAGCTTG
	R	CTAAATAGCATATTTCTTAGGTACAAG

## Sheet: TableS6
Supplemental Table 6. Genomes used in Syntenic Analysis and BUSCOa scores
Species	Citation	Full Citation	Genome Complete BUSCOs	Genome Complete and single-copy BUSCOs (S)	Genome Complete and duplicated BUSCOs (D)	Genome Fragmented BUSCOs (F)	Genome Missing BUSCOs (M)	Genome Total BUSCO groups searched	Annotation Complete BUSCOs	Annotation Complete and single-copy BUSCOs (S)	Annotation Complete and duplicated BUSCOs (D)	Annotation Fragmented BUSCOs (F)	Annotation Missing BUSCOs (M)	Annotation Total BUSCO groups searched
Callicarpa americana	Hamilton et al. 2020	Hamilton, J. P., G. T. Godden, E. Lanier, W. W. Bhat, T. J. Kinser et al., 2020 Generation of a chromosome-scale genome assembly of the insect-repellent terpenoid-producing Lamiaceae species, Callicarpa americana. Gigascience 9: 1–11.	1,600 (99.1%)	1,513 (93.7%)	87 (5.4%)	5 (0.3%)	9 (0.6%)	1614	1,519 (94.1%)	1,435 (88.9%)	84 (5.2%)	54 (3.3%)	41 (2.5%)	1614
Clerodendrum inerme	He et al. 2022	He, Z., X. Feng, Q. Chen, L. Li, S. Li et al., 2022 Evolution of coastal forests based on a full set of mangrove genomes. Nat. Ecol. Evol. 6: 738–749	1,501 (93.0%)	1,411 (87.4%)	90 (5.6%)	78 (4.8%)	35 (2.2%)	1614	1,390 (86.1%)	1,316 (81.5%)	74 (4.6%)	122 (7.6%)	102 (6.3%)	1614
Lavanduala angustifolia	Hamilton et al. in prep	Hamilton, J. P., B. Vaillancourt, J. C. Wood, H. Wang, J. Jiang et al. Chromosome-scale genome assembly of the ‘Munstead’ cultivar of Lavandula angustifolia. BMC Genomic Data.	1,579 (97.8%)	488 (30.2%)	1,091 (67.6%)	10 (0.6%)	25 (1.5%)	1614	1,549 (96.0%)	609 (37.7%)	940 (58.2%)	25 (1.5%)	40 (2.5%)	1614
Pogostemon cablin	Shen et al. 2022	Shen, Y., W. Li, Y. Zeng, Z. Li, Y. Chen et al., 2022 Chromosome-level and haplotype-resolved genome provides insight into the tetraploid hybrid origin of patchouli. Nat. Commun. 13: 1–15.	1,602 (99.3%)	21 (1.3%)	1,581 (98.0%)	3 (0.2%)	9 (0.6%)	1614	1,602 (99.3%)	20 (1.2%)	1,582 (98.0%)	0 (0.0%)	12 (0.7%)	1614
Premna obtusifolia	He et al. 2022	He, Z., X. Feng, Q. Chen, L. Li, S. Li et al., 2022 Evolution of coastal forests based on a full set of mangrove genomes. Nat. Ecol. Evol. 6: 738–749	1,594 (98.8%)	1,118 (69.3%)	476 (29.5%)	7 (0.4%)	8 (0.8%)	1614	1,475 (91.4%)	1,086 (67.3%)	389 (24.1%)	27 (1.7%)	112 (6.9%)	1614
Salvia hispanica pinta	Brose et al. in prep		1,572 (97.4%)	1,398 (86.6%)	174 (10.8%)	11 (0.7%)	31 (1.9%)	1614	1,531 (94.9%)	910 (56.4%)	621 (38.5%)	30 (1.8%)	53 (3.3%)	1614
Salvia miltiorrhiza	Pan et al. 2023	Pan, X., Y. Chang, C. Li, X. Qiu, X. Cui et al., 2023 Chromosome-level genome assembly of Salvia miltiorrhiza with orange roots uncovers the role of Sm2OGD3 in catalyzing 15,16-dehydrogenation of tanshinones. Hortic. Res. 10:.	1,576 (97.7%)	1,436 (89.0%)	140 (8.7%)	9 (0.6%)	29 (1.7%)	1614	1,568 (97.1%)	1,417 (87.8%)	151 (9.4%)	18 (1.1%)	28 (1.7%)	1614
Salvia officinalis	Li et al. 2022	Li, C. Y., L. Yang, Y. Liu, Z. G. Xu, J. Gao et al., 2022 The sage genome provides insight into the evolutionary dynamics of diterpene biosynthesis gene cluster in plants. Cell Rep. 40: 111236.	1,590 (98.5%)	1,508 (93.4%)	82 (5.1%)	9 (0.6%)	15 (0.9%)	1614	1,581 (98.0%)	1,500 (92.9%)	81 (5.0%)	13 (0.8%)	20 (1.2%)	1614
Salvia splendens	Dong et al. 2018	Dong, A. X., H. B. Xin, Z. J. Li, H. Liu, Y. Q. Sun et al., 2018 High-quality assembly of the reference genome for scarlet sage, Salvia splendens, an economically important ornamental plant. Gigascience 7: 1–10.	1,599 (99.1%)	276 (17.1%)	1,323 (82.0%)	5 (0.3%)	10 (0.6%)	1614	1,602 (99.3%)	219 (13.6%)	1,383 (85.7%)	0 (0.0%)	12 (0.7%)	1614
Scutellaria baicalensis	Zhao et al. 2019b	Zhao, Q., J. Yang, M. Y. Cui, J. Liu, Y. Fang et al., 2019 The Reference Genome Sequence of Scutellaria baicalensis Provides Insights into the Evolution of Wogonin Biosynthesis. Mol. Plant 12: 935–950.	1,588 (98.4%)	1,334 (82.7%)	254 (15.7%)	10 (0.6%)	16 (1.0%)	1614	1,477 (91.5%)	1,243 (77.0%)	234 (14.5%)	82 (5.1%)	55 (3.4%)	1614
Scutellaria barbata	Xu et al. 2020	Xu, Z., R. Gao, X. Pu, R. Xu, J. Wang et al., 2020 Comparative Genome Analysis of Scutellaria baicalensis and Scutellaria barbata Reveals the Evolution of Active Flavonoid Biosynthesis. Genomics, Proteomics Bioinforma. 18: 230–240.	1,587 (98.3%)	1,332 (82.5%)	255 (15.8%)	10 (0.6%)	17 (1.1%)	1614	1,390 (86.1%)	1,328 (82.3%)	62 (3.8%)	71 (4.4%)	153 (9.5%)	1614
Tectona grandis	Zhao et al. 2019a	Zhao, D., J. P. Hamilton, W. W. Bhat, S. R. Johnson, G. T. Godden et al., 2019a A chromosomal-scale genome assembly of Tectona grandis reveals the importance of tandem gene duplication and enables discovery of genes in natural product biosynthetic pathways. Gigascience 8: 1–10	1,595 (98.9%)	1,410 (87.4%)	185 (11.5%)	7 (0.4%)	12 (0.7%)	1614	1,346 (83.4%)	1,205 (74.7%)	141 (8.7%)	179 (11.1%)	89 (5.5%)	1614
Thymus quinquecostatus	Sun et al. 2022	Sun, M., Y. Zhang, L. Zhu, N. Liu, H. Bai et al., 2022 Chromosome-level assembly and analysis of the Thymus genome provide insights into glandular secretory trichome formation and monoterpenoid biosynthesis in thyme. Plant Commun. 3: 100413.	1,575 (97.6%)	1,514 (93.8%)	61 (3.8%)	10 (0.6%)	29 (1.8%)	1614	1,571 (97.3%)	1,499 (92.9%)	72 (4.5%)	16 (1.0%)	27 (1.7%)	1614
aBUSCO v5.5.0 with embryophyta_odb10
